# Supplementary material for: Newcastle Disease Virus Fusion and Haemagglutinin-Neuraminidase Gene Divergence: Implications for Vaccines
Source: Vet Sci. 2026 Apr 10;13(4):368. doi: 10.3390/vetsci13040368 (PMC13119920; doi:10.3390/vetsci13040368)
Supplement: Supplementary file 1 [file vetsci-13-00368-s001.zip]

Archive with 1 entries (1 files):
- vetsci-4194316-supplementary.pdf
